# Supplementary material for: Immunomodulatory Effects of Propolis on Endothelial Cytokine Release
Source: Molecules. 2026 Jun 19;31(12):2164. doi: 10.3390/molecules31122164 (PMC13305527; doi:10.3390/molecules31122164)
Supplement: Supplementary file 1 [file molecules-31-02164-s001.zip]

Archive with 1 entries (1 files):
- molecules-4365766-supplementary.pdf
